# Supplementary material for: Marine Organisms as a Prolific Source of Bioactive Depsipeptides
Source: Mar Drugs. 2023 Feb 11;21(2):120. doi: 10.3390/md21020120 (PMC9966715; doi:10.3390/md21020120)
Supplement: Supplementary file 1 [file marinedrugs-21-00120-s001.zip]

Archive with 1 entries (1 files):
- marinedrugs-2202801-supplementary.pdf
